# Supplementary material for: Membrane-Anchored and Sequence-Oriented Antiviral Activity of Fusion-Inhibitory Lipopeptides Derived from the SARS-CoV-2 Spike Glycoprotein S2 Subunit
Source: Viruses. 2026 Jun 18;18(6):682. doi: 10.3390/v18060682 (PMC13307882; doi:10.3390/v18060682)
Supplement: Supplementary file 1 [file viruses-18-00682-s001.zip]

Archive with 1 entries (1 files):
- viruses-4368327-supplementary.pdf
